# Supplementary material for: The parent–child relationship and child shame and guilt: A meta‐analytic systematic review
Source: Child Dev. 2025 Jan 16;96(3):907–29. doi: 10.1111/cdev.14212 (PMC12023818; doi:10.1111/cdev.14212)
Supplement: Supplementary file 2 — Data S2. [file CDEV-96-907-s001.xlsx]

## Sheet: Title Page ESM2
PARENT-CHILD RELATIONSHIP, SHAME GUILT
	The Parent-Child Relationship and Child Shame and Guilt: A Meta-Analytic Systematic Review
	ESM 2
	Tables
	Date of first submission: February 01, 2024

## Sheet: Table Directory ESM2
Table Directory for the ESM2
Table S1. PRISMA-P 2015 Checklist.
Table S2. Search Strings.
Table S3. Codebook Screening.
Table S4. Codebook Coding.
Table S5. Inter-Rater Reliability.
Table S6. Measures of Shame and Guilt Indicators.
Table S7. Study Risk of Bias Assessment using the MMAT (2018).
Table S8. Moderators used in Meta-Regressions.
Table S9. Study Descriptives per Meta-Analysis.
Table S10. Sensitivity Analyses.
Table S11. Meta-Regressions: Positive Parent-Child Relationship x Shame.
Table S12. Meta-Regressions: Dysfunctional Parent-Child Relationship x Shame.
Table S13. Meta-Regressions: Positive Parent-Child Relationship x Adaptive Guilt.
Table S14. Meta-Regressions: Dysfunctional Parent-Child Relationship x Adaptive Guilt.
Table S15. Meta-Regressions: Positive Parent-Child Relationship x Maladaptive Guilt.
Table S16. Meta-Regressions: Dysfunctional Parent-Child Relationship x Maladaptive Guilt.
Table S17. Sensitivity Meta-Analyses for Samples ≥ 24 Months only.
Table S18. Sensitivity Meta-Regressions for Samples ≥ 24 Months only.
Table S19. Egger's Test for Funnel Plot Asymmetry.
Table S20. PRISMA 2020 Checklist (including the PRISMA 2020 Abstract Checklist).

## Sheet: Table S1
Table S1
PRISMA-P 2015 Checklist
Topic	Item	Checklist Item	Page Number
			P	A1	A2
Administrative Information
Title	1a	Identify the report as a protocol of a systematic review	1, 2	1, 2	1, 2
	1b	If the protocol is for an update of a previous systematic review, identify as such	n.a.	n.a.	n.a.
Registration	2	If registered, provide the name of the registry (such as PROSPERO) and registration number	n.a.	n.a.	n.a.
Authors	3a	Provide name, institutional affiliation, e-mail address of all protocol authors; provide physical mailing address of corresponding author	1, 2	1, 2	1, 2
	3b	Describe contributions of protocol authors and identify the guarantor of the review	1, 2	1, 2	1, 2
Amendments	4	If the protocol represents an amendment of a previously completed or published protocol, identify as such and list changes; otherwise, state plan for documenting important protocol amendment	n.a.	1, 2	1, 2
Support	5a	Indicate sources of financial or other support for the review	3	n.a.	n.a.
	5b	Provide name for the review funder and/or sponsor	n.a.	n.a.	n.a.
	5c	Describe roles of funder(s), sponsor(s), and/or institution(s), if any, in developing the protocol	n.a.	n.a.	n.a.
Introduction
Rationale	6	Describe the rationale for the review in the context of what is already known	4, 5, 6	n.a.	n.a.
Objectives	7	Provide an explicit statement of the question(s) the review will address with reference to participants, interventions, comparators, and outcomes (PICO)	7, 8-10	n.a.	n.a.
Methods
Eligibility criteria	8	Specify the study characteristics (such as PICO, study design, setting, time frame) and report characteristics (such as years considered, language, publication status) to be used as criteria for eligibility for the review	7-10	3-4	3
Information sources	9	Describe all intended information sources (such as electronic databases, contact with study authors, trial registers or other grey literature sources) with planned dates of coverage	10	n.a.	3-4
Search strategy	10	Present draft of search strategy to be used for at least one electronic database, including planned limits, such that it could be repeated	10, 20-26	n.a.	3-4
Study records	11a	Describe the mechanism(s) that will be used to manage records and data throughout the review	10-11	n.a.	n.a.
	11b	State the process that will be used for selecting studies (such as two independent reviewers) through each phase of the review (that is, screening, eligibility and inclusion in meta-analysis)	11	4	3-4
	11c	Describe planned method of extracting data from reports (such as piloting forms, done independently, in duplicate), any processes for obtaining and confirming data from investigators	11-12	4	3-4
Data items	12	List and define all variables for which data will be sought (such as PICO items, funding sources), any pre-planned data assumptions and simplification	11-12	5	n.a.
Outcomes and Prioritization	13	List and define all outcomes for which data will be sought, including prioritization of main and additional outcomes, with rationale	12	n.a.	n.a.
Risk of bias in individual studies	14	Describe anticipated methods for assessing risk of bias of individual studies, including whether this will be done at the outcome or study level, or both; state how this information will be used in data synthesis	13	n.a.	n.a.
Data synthesis	15a	Describe criteria under which study data will be quantitatively synthesised	13	n.a.	n.a.
	15b	If data are appropriate for quantitative synthesis, describe planned summary measures, methods of handling data and methods of combining data from studies, including any planned exploration of consistency (such as I2, Kendall’s τ)	13-14	n.a.	n.a.
	15c	Describe any proposed additional analyses (such as sensitivity or subgroup analyses, meta-regression)	13-14	n.a.	n.a.
	15d	If quantitative synthesis is not appropriate, describe the type of summary planned	14	n.a.	n.a.
Meta-bias(es)	16	Specify any planned assessment of meta-bias(es) (such as publication bias across studies, selective reporting within studies)	14	n.a.	n.a.
Confidence in cumulative evidence	17	Describe how the strength of the body of evidence will be assessed (such as GRADE)	14-15	n.a.	n.a.
Note. P = Protocol (The Parent-Child Relationship and Child Shame and Guilt: A Systematic Review and Meta-Analysis - PRISMA-P Protocol; April 26, 2021). A1 = Amendment 1 (The Parent-Child Relationship and Child Shame and Guilt: A Systematic Review and Meta-Analysis - PRISMA-P Protocol – Amendments 1; December 19, 2022). A2 = Amendment 2 (The Parent-Child Relationship and Child Shame and Guilt: A …

## Sheet: Table S2
Table S2
Search Strings
Data base	Keywords and MeSH Terms	Constraints
Web of Science	(TS=(family* OR parent* OR offspring* OR mother* OR father* OR maternal OR paternal OR "parent-child" OR caregiver* OR caregiving OR carer OR stepfam* OR adopt* OR "co-parent*" OR coparent*) AND TS=(parenting OR warmth OR control OR attach* OR support OR communication OR relationship OR neglect OR abus* OR maltreat* OR security OR sensitivity OR rejec* OR disrespect OR conflict OR parentification…	NOT Document Types(Review Article OR Editorial Materials OR Notes OR Meeting Abstracts OR biographical Items OR Letters OR Book Reviews); NOT Languages(French OR Spanish OR Portugese OR Turkish OR Italian OR Polish OR Croatian OR Czech OR Slovak OR Afrikaans OR Arabic OR CHinese OR Danis OR Japanes OR Korean OR Ukrainian)
PubMed	((family [Title/Abstract] OR parent*[Title/Abstract] OR child*[Title/Abstract] OR offspring[Title/Abstract] OR mother*[Title/Abstract] OR father*[Title/Abstract] OR maternal [Title/Abstract] OR paternal [Title/Abstract] OR "parent-child"[Title/Abstract] OR caregiver*[Title/Abstract] OR caregiving*[Title/Abstract] OR carer OR stepfam*[Title/Abstract] OR adopt*[Title/Abstract] OR "co-parent*" OR co…	languages: English, German
Scopus	( TITLE-ABS-KEY ( family OR parent* OR offspring* OR mother* OR father* OR maternal OR paternal OR "parent-child" OR caregiver* OR caregiving OR carer OR stepfam* OR adopt* OR "co-parent*" OR coparent* ) AND TITLE-ABS-KEY ( parenting OR warmth OR control OR attach* OR support OR communication OR relationship OR neglect OR abus* OR maltreat* OR security OR sensitivity OR rejec* OR disrespect OR co…	languages: English, German
Psycinfo	(family OR parent* OR offspring* OR mother* OR father* OR maternal OR paternal OR "parent-child" OR caregiver* OR caregiving OR carer OR stepfam* OR adopt* OR "co-parent*" OR coparent*) AND (parenting OR warmth OR control OR attach* OR support OR communication OR relationship OR neglect OR abus* OR maltreat* OR security OR sensitivity OR rejec* OR disrespect OR conflict OR parentification OR auth…
psyndex	((family OR parent* OR offspring* OR mother* OR father* OR maternal OR paternal OR "parent-child" OR caregiver* OR caregiving OR carer OR stepfam* OR adopt* OR "co-parent*" OR coparent* OR Famil* OR Haushalt OR Elter* OR M*tter* OR V*ter* OR Alleinerzieh* OR Stief* OR Adopt*) AND (parenting OR warmth OR control OR attach* OR support OR communication OR relationship OR neglect OR abus* OR maltreat…	languages: English, German
Google Scholar	((family OR parent* OR offspring* OR mother* OR father* OR maternal OR paternal OR "parent-child" OR caregiver* OR caregiving OR carer OR stepfam* OR adopt* OR "co-parent*" OR coparent* OR Famil* OR Haushalt OR Elter* OR M*tter* OR V*ter* OR Alleinerzieh* OR Stief* OR Adopt*) AND (parenting OR warmth OR control OR attach* OR support OR communication OR relationship OR neglect OR abus* OR maltreat…	First 200 results only, sorted for relevance

## Sheet: Table S3
Table S3
Codebook Screening
Variable	Definition	Format	Values
ID	internal reference number of publication	numerical	continuous number (1, 2, […], k)
Ref	APA 7 full reference	text	American Psychological Association (2020). Publication manual of the American Psychological Association: The official guide to APA style (Seventh edition). Washington, DC: American Psychological Association.
Scre_1	Does the title or abstract use English or German?	numerical	1 = yes, 0 = no
Scre_2	Does the title or abstract NOT indicate that a systematic review or meta-analysis was conducted?	numerical	1 = yes, 0 = no
Scre_3	Does the title or abstract indicate that this is NOT a correction or erratum?	numerical	1 = yes, 0 = no
Scre_4	Does the citation or title indicate that this is NOT a non-scientific publication (such as a blog post, newspaper article, interview, popular science publication, YouTube video)?	numerical	1 = yes, 0 = no
Scre_5	Does the abstract indicate that a ≤18 yrs aged sample was studied (or parental report or retrospective)?	numerical	1 = yes/unclear, 0 = no
Scre_6	Does the abstract indicate that the parent-child relationship was studied?	numerical	1 = yes/unclear, 0 = no
Scre_7	Does the abstract indicate that shame or guilt was studied in children?	numerical	1 = yes/unclear, 0 = no
Scre_8	Does the abstract indicate that the relation between parent-child relationship and child shame/guilt was studied?	numerical	1 = yes/unclear, 0 = no
Scre_9	Does the abstract indicate that embarrassment was NOT used as an indicator of shame/guilt?	numerical	1 = yes/unclear, 0 = no
Scre_10	Does the abstract indicate that shame and guilt were explicitly distinguished?	numerical	1 = yes/unclear, 0 = no
Sum	AUTOMATIC: Internal sum of checklist points	numerical	0, 1, 2, …, 10
Include	AUTOMATIC: Include study in coding process?	text	yes (proceed to coding sheet); no (do not code)
Instruction	AUTOMATIC: Next step in the process	text	proceed to coding sheet; do not code

## Sheet: Table S4
Table S4
Codebook Coding
Category	Variable	Definition	Form	Values
Coding Information	CIstudyID	internal reference number of publication	numerical	continuous number (1, 2, 3, …., k)
	CIcoder	coder initials	text	first name initial, last name initial
	CIdate	date of coding	date	dd.mm.yyyy
	CIinclude	include study in analysis?	text	yes, no, maybe
Study Information	STref	APA 7 full reference	text	see: American Psychological Association (2020). Publication manual of the American Psychological Association : the official guide to APA style (Seventh edition). Washington, DC: American Psychological Association.
	STauth	publication authors	text	first author last name & first name initials + et al.
	STyr	year of publication	numerical	yyyy
	STptype	type of publication	numerical	1 = article, 2 = book chapter, 3 = conference paper, 4 = dissertation, 5 = other (specifiy)
	STpr	peer review of the publication	numerical	1 = yes, 0 = no,
	STlang	language of publication	numerical	1 = English, 2 = German
	STcntry	country of data collection in the publication	text	e.g. USA, Germany, …
	STstype	study type of the publication	numerical	1 = quantitative, 2 = qualitative, 3 = mixed methods
	STsdesign	study design of the publication	numerical	1 = experimental, 2 = interventional, 3 = cross-sectional, 4 = longitudinal, 5 = other (specify)
	STdyr	year(s) of data collection	numerical	yyyy
	STdmode	mode of data collection	numerical	1 = current, 2 = retrospective
Sample Information (Child/ Adolescent/ Mixed Age)	SPk	number of samples in the study	numerical	e.g. 1, 2, …
	SPn	sample size	numerical	e.g. 35, 400, …
	Spage	mean age and standard deviation of the sample	numerical	x.xx ; numerical values with 2 decimals, e.g. 5.09 (1.77)
	Spfem	percentage of female participants in the sample	numerical	number without decimals and without percentage sign (%)
	SPethn	ethinicity(es) of the sample + percentage	numerical	1 = white/caucasian, 2 = black, 3 = asian, 4 = indigenous, 5 = other (specify)
	Spses	socio economic status (SES) of the sample	text	e.g. high, middle, low, middle class, homeless, etc.
	SPftype	family type of the child/adolescent sample irrelevant of kinship	numerical	1 = two-parent families, 2 = single-parent families, 3 = other (specify)
	SPclin	clinical sample?	text	0 = no, 1 = yes, 2 = unclear
Parent-Child Relationship (PCR)	PCRind	indicator of the PCR	text	e.g. attachment, parentifiaction etc.
	PCRdim	allocation of the PCR indicator	numerical	1 = positive, 2 = dysfunctional, 3 = both, 4 = unclear,
	PCRmm	method of measurement for the PCR	numerical	1 = self-report questionnaire, 2 = proxy report questionnaire, 3 = observational data, 4 = qualitative data, 5 = other
	PCRinv	inventory used to measure the PCR	text	e.g. EBF_KJ, …,
	PCRrat	rater of the PCR	numerical	1 = child/adolescent, 2 = mother, 3 = father, 4 = both parents, 5 = other rater
	PCRpar	parent on which the PCR measure is attributed to	numerical	1 = mother, 2 = father, 3 = both, 4 = other,
	PCRmsd	mean and standard deviation of the PCR	numerical	x.xx ; numerical values with 2 decimals, e.g. 5.09 (1.77)
Shame	SHA01	shame measured as outcome	numerical	1 = yes, 0 = no
	SHAst	shame measured as state or trait	numerical	1 = state, 2 = trait, 3 = both
	SHAdim	shame considerered adaptive or maladaptive	numerical	1 = maladaptive, 2 = adapative
	SHAmm	method of measurement for shame	numerical	1 = self-report questionnaire, 2 = proxy report questionnaire, 3 = observational data, 4 = qualitative data
	SHAinv	inventory used to measure shame	text	e.g. TOSCA, …,
	SHArat	rater of shame	numerical	1 = child/adolescent, 2 = mother, 3 = father, 4 = both parents, 5 = other rater
	SHAmsd	mean and standard deviation of shame	numerical	x.xx ; numerical values with 2 decimals, e.g. 5.09 (1.77)
Guilt	GUI01	guilt measured as outcome	numerical	1 = yes, 0 = no
	GUIst	guilt measured as state or trait	numerical	1 = state, 2 = trait,
	GUIdim	guilt considerered adaptive or maladaptive	numerical	1 = maladaptive, 2 = adapative
	GUImm	method of measurement for guilt	numerical	1 = self-report, 2 = observatory, 3 = mixed, 4 = other (specify)
	GUIinv	inventory used to measure guilt	text	e.g. TOSCA, …,
	GUIrat	rater of guilt	text	child, parent, other
	GUImsd	mean and standard deviation of guilt	numerical	x.xx numerical values with 2 decimals, e.g. 5.09 (1.77)
Statistical Outcomes (Quantitative Studies)	SOk	number of effect sizes extractable	numerical	1, 2, …
	SOrSHA	correlation between PCR and shame	numerical	.xxx, if only "not significant": 0
	SOrSHAsig	p-value for the correlation between PCR and shame	numerical	.xxx, if only "not significant": 1
	SOrGUI	correlation between PCR and guilt	numerical	x.xxx, if only "not significant": 0
	SOrGUIsig	p-value for the correlation between PCR and guilt	numerical	.xxx, if only "not significant": 1
	SOmod	moderator variables in the study	text	none, (if yes) specify moderator,
	SOadd	additional correlation/regression coefficients/effect sizes for the constructs of interest	numerical	r/b = x.xxx, if only "not significant": 0; p =.xxx, if only "not significant": 1
Thematic Outcomes (Qualitative Studies)	TOthem	descriptive themes with regard to outcomes	text	e.g. shaming by mother, negative body messages, etc.
	TOtech	qualitative analysis technique used	numerical	1 = grounded theory, 2 = thematic analysis, 3 = other (specify)
Study Quality	MMATt	category of study designs according to the MMAT 208	numerical	1 = Qualitative study, 2 = Quantitative randomized controlled trials, 3 = Quantitative non-randomized studies, 4 = Quantitative descriptive study, 5 = Mixed methods study
	MMATS1	MMAT 2018 Screening 1: Are there clear research questions?	numerical	1 = yes, 0 = no, ? = unclear
	MMATS2	MMAT 2018 Screening 2: Do the collected data allow to address the research questions?	numerical	1 = yes, 0 = no, ? = unclear
	MMATQ1	MMAT 2018 Question 1 (according to the respective category of study designs)	numerical	1 = yes, 0 = no, ? = unclear
	MMATQ2	MMAT 2018 Question 2 (according to the respective category of study designs)	numerical	1 = yes, 0 = no, ? = unclear
	MMATQ3	MMAT 2018 Question 3 (according to the respective category of study designs)	numerical	1 = yes, 0 = no, ? = unclear
	MMATQ4	MMAT 2018 Question 4 (according to the respective category of study designs)	numerical	1 = yes, 0 = no, ? = unclear
	MMATQ5	MMAT 2018 Question 5 (according to the respective category of study designs)	numerical	1 = yes, 0 = no, ? = unclear
Additional Information	AIsum	brief summary of the essential results	text
	AInotes	individual notes of the coder, essential points not covered by the coding sheet	text

## Sheet: Table S5
Table S5
Inter-Rater Reliability
Variable	Screen/Code	Rater 1	Rater 2	Agreement	κ
Include/Exclude	Screening Trial	C1	C2	0.88	0.75
Include/Exclude	Screening Search 1	C1	C2	0.72	0.68
Include/Exclude	Screening Search 2	C1	C3	0.99	0.67
Year of Publication	Coding	C1	C2	0.93	0.48
Year of Publication	Coding	C1	C3	0.75	0.43
Study Design	Coding	C1	C2	0.97	0.49
Study Design	Coding	C1	C3	0.75	0.43
Data collection	Coding	C1	C2	0.9	0.47
Data collection	Coding	C1	C3	0.75	0.43
Samples	Coding	C1	C2	0.97	0.49
Samples	Coding	C1	C3	1	1
N	Coding	C1	C2	0.93	0.48
N	Coding	C1	C3	0.75	0.43
Age (mean)	Coding	C1	C2	1	1
Age (mean)	Coding	C1	C3	1	1
% female	Coding	C1	C2	0.97	0.49
% female	Coding	C1	C3	1	1
PPCR vs. DPCR	Coding	C1	C2	0.9	0.47
PPCR vs. DPCR	Coding	C1	C3	0.5	0.2
shame (0/1)	Coding	C1	C2	0.93	0.48
shame (0/1)	Coding	C1	C3	1	1
guilt (0/1)	Coding	C1	C2	0.9	0.47
guilt (0/1)	Coding	C1	C3	1	1
k	Coding	C1	C2	0.59	0.37
k	Coding	C1	C3	0.25	0.2
M	Screen/Code			0.84	0.6
M	Screening			0.863333	0.7
M	Coding			0.840455	0.582273
Note. Inter-rater reliability (IRR) asssessed during the screening and coding of the review. Raters are coder 1 (C1), coder 2 (C2) and coder 3(C3). Include/Exclude = 1/0 final rating decision. IRR for the coding procedures where only calculated for the selection of variables displayed, and rated whether the answer was the same (1) or not the same (0). Here, κ is inital κ before revision. All disc…

## Sheet: Table S6
Table S6
Measures of Shame and Guilt Indicators
Emo tion	Measure	Construct	Level	Adaptiveness	References	ID
Guilt
Guilt	Behavioral Coding	State Guilt	State	adaptive	Ackland, P. (2000). Sense and socialization: The influence of temperament and parenting on toddler guilt and compliance [Unpublished doctoral dissertation]. Simon Fraser University. Adapted from: Barrett, et al. (1993) Kochanska, G., Padavich, D. L., & Koenig, A. L. (1996). Children’s narratives about hypothetical moral dilemmas and objective measures of their conscience: Mutual relations and soc…	2, 33
Guilt	Behavioral Coding (low guilt - reversed)	State Guilt	State	adaptive	Caplovitz Barrett, K. (2005). The origins of social emotions and self-regulation in toddlerhood: New evidence. Cognition & Emotion, 19(7), 953–979. https://doi.org/10.1080/02699930500172515	11
Guilt	Guilt Inventory	Generalized Guilt	Trait	maladaptive	Jones, W. H., Schratter, A. K., & Kugler, K. (2000). The Guilt Inventory. Psychological Reports, 87(3 Pt 2), 1039–1042. https://doi.org/10.2466/pr0.2000.87.3f.1039	34
Guilt	KSADS-5 - Kiddie Schedule for Affective Disorders and Schizophrenia for DSM-5 - Depression "In the past two weeks, how often have you felt guilty about something you said, did, or thought?”	Generalized Guilt	Trait	maladaptive	Townsend, L., Kobak, K., Kearney, C., Milham, M., Andreotti, C., Escalera, J., ... & Kaufman, J. (2020). Development of three web-based computerized versions of the kiddie schedule for affective disorders and schizophrenia child psychiatric diagnostic interview: preliminary validity data. Journal of the American Academy of Child & Adolescent Psychiatry, 59(2), 309-325. https://doi.org/10.1016/j.j…	19
Guilt	My Child - Basic	Guilt-Proneness, contextual-legitimate guilt	Trait	adaptive	Ferguson, T. J., Barrett, K. C., & Stegge, H. (1997). My Child - Guilt and My Child - Shame. Unpublished instruments. Utah State University, Colorado State University, and Free University Amsterdam. Karos, L. K. (2007). An attachment framework for the study of shame: Associations between security, parenting, temperament and shame-proneness in early childhood [Unpublished doctoral dissertation]. C…	30
Guilt	My Child - Ruminative	Contextual maladaptive guilt, Generalized Guilt	Trait	maladaptive	Ferguson, T. J., Barrett, K. C., & Stegge, H. (1997). My Child - Guilt and My Child - Shame. Unpublished instruments. Utah State University, Colorado State University, and Free University Amsterdam. Karos, L. K. (2007). An attachment framework for the study of shame: Associations between security, parenting, temperament and shame-proneness in early childhood [Unpublished doctoral dissertation]. C…	30
Guilt	PFQ2 - Personal Feelings Questionnaire 2	Guilt-Proneness, Generalized Guilt	Trait	maladaptive	Harder, D. H., & Zalma, A. (1990). Two Promising Shame and Guilt Scales: A Construct Validity Comparison. Journal of Personality Assessment, 55(3–4), 729–745. https://doi.org/10.1080/00223891.1990.9674108	5, 18
Guilt	PFQ2 - Personal Feelings Questionnaire 2 - Parent Specific		Trait	maladaptive	Walisever, H. B. (1995). The effect of traumatic loss on attachment and emotional organization: An intergenerational study [Unpublished doctoral dissertation]. Richard L. Conolly College of Long Island University. Adapted from: Harder & Zalma (1990)	50
Guilt	SCEMAS - Self-Conscious Emotions - Maladaptive & Adaptive Scales - ambigous	Guilt-Proneness	Trait	maladaptive	Ferguson, T. J., Stegge, H., Eyre, H. L., Vollmer, R., & Ashbaker, M. (2000). Context effects and the (mal)adaptive nature of guilt and shame in children. Genetic, Social, and General Psychology Monographs, 126(3), 319-45.	37, 30
Guilt	SCEMAS - Self-Conscious Emotions - Maladaptive & Adaptive Scales - unambigous	Guilt-Proneness	Trait	adaptive	Ferguson, T. J., Stegge, H., Eyre, H. L., Vollmer, R., & Ashbaker, M. (2000). Context effects and the (mal)adaptive nature of guilt and shame in children. Genetic, Social, and General Psychology Monographs, 126(3), 319-45.	37, 30
Guilt	Self-developed questionnaire	Guilt-Proneness (accumulated state guilt over time)	Trait	adaptive	Essler, S., & Paulus, M. (2022). Caregivers’ everyday moral reasoning predicts young children’s aggressive, prosocial, and moral development: Evidence from ambulatory assessment. Infancy, 27(6), 1068–1090. https://doi.org/10.1111/infa.12493	22
Guilt	Emotion Rating (after conflict discussion)	Guilt-Proneness (accumulated retrospective state guilt)	Trait	adaptive	Rote, W. M., Flak, S. R., & Ellison, C. (2021). “That’s not what I heard!”: Adolescent internalizing, negative perceptions of maternal communication, and felt shame and guilt. Journal of Youth and Adolescence, 50(8), 1693–1708. https://doi.org/10.1007/s10964-021-01458-4	44
Guilt	SSGS - State Shame and Guilt Scale	State Guilt	State	adaptive	Marschall, D. Saftner, J., & Tangney, J. P. (1994). The State Shame and Guilt Scale. George Mason University, Fairfax, VA.	25
Guilt	Story task	Guilt-Proneness, contextual-legitimate guilt	Trait	adaptive	Brown, R. (1978). The relationship of moral conscience, discipline and culture among Black children [Unpublished doctoral dissertation]. University of Michigan. Kochanska, G., Padavich, D. L., & Koenig, A. L. (1996). Children’s Narratives about Hypothetical Moral Dilemmas and Objective Measures of Their Conscience: Mutual Relations and Socialization Antecedents. Child Development, 67(4), 1420. ht…	10, 32
Guilt	TINSA - Triadic Inventory of Negative Self-Conscious Affect	Guilt-Proneness, contextual-legitimate guilt	Trait	adaptive	Chandler-Holtz, D. M. (1999). Relations between negative self-conscious emotions and prosocial behavior, psychological functioning, and perceived parenting among adolescents [Unpublished doctoral dissertation]. Case Wester Reserve University. Adapted from: Chandler-Holtz & Weinberger, 1996	12
Guilt	TINSA - Triadic Inventory of Negative Self-Conscious Affect	Contextual maladaptive guilt	Trait	maladaptive	Chandler-Holtz, D. M. (1999). Relations between negative self-conscious emotions and prosocial behavior, psychological functioning, and perceived parenting among adolescents [Unpublished doctoral dissertation]. Case Wester Reserve University. Adapted from: Chandler-Holtz & Weinberger, 1996	12
Guilt	TOSCA3 - Test of Self-Conscious Affect 3		Trait	adaptive	Tangney, J. P., Dearing, R. L., Wagner, P. E., & Gramzow, R. (2000). Test of Self-Conscious Affect–3 (TOSCA-3) [Database record]. APA PsycTests. https://doi.org/10.1037/t06464-000	1, 7, 24, 41, 52, 53
Guilt	TOSCA-A - Test of Self-Conscious Affect for Adolescents	Guilt-Proneness, contextual-legitimate guilt	Trait	adaptive	Tangney, J. P., Wagner, P. E., & Gramzow, R. (1991). The Test of Self-Conscious Affect for Adolescents (TOSCA-A). George Mason University.	48, 51
Guilt	TOSCA-C - Test of Self-Conscious Affect for Children	Guilt-Proneness, contextual-legitimate guilt	Trait	adaptive	Tangney, J. P., Wagner, P. E., Burggraf, S. A., Gramzow, R., & Fletcher, C. (1990). The Test of Self-Conscious Affect for Children (TOSCA-C). George Mason University.	3, 20, 47
Shame
Shame	ASGS - Adapted Shame and Guilt Scale	Shame-Proneness, Internal Shame, Generalized Shame	Trait	maladaptive	Hoblitzelle, W. (1987). Differentiating and measuring shame and guilt: The relation between shame and depression. In H. B. Lewis (Ed.), The role of shame in symptom formation (pp. 207–235). Hillsdale, NJ: Erlbaum.	1, 2
Shame	Behavioral Coding	State Shame	State	maladaptive	Alessandri, S. M., & Lewis, M. (1993). Parental evaluation and its relation to shame and pride in young children. Sex Roles, 29(5–6), 335–343. https://doi.org/10.1007/BF00289427 Belsky, J., Domitrovich, C., & Crnic, K. (1997). Temperament and parenting antecedents of individual differences in three-year-old boys’ pride and shame reactions. Child Development, 68(3), 456. https://doi.org/10.2307/11…	4, 8, 9, 31, 39, 40
					Kelley, S. A., Brownell, C. A., & Campbell, S. B. (2000). Mastery motivation and self-evaluative affect in toddlers: Longitudinal relations with maternal behavior. Child Development, 71(4), 1061–1071. https://doi.org/10.1111/1467-8624.00209. Adpated from: Crockenberg & Litman (1990); Frodi et al. (1985); Jennings (1992); Kochanska & Aksan (1995); Kuczynski et al. (1987); Lewis et al. (1992); Stip…
Shame	ESS - Experience of Shame Scale	Shame-Proneness	Trait	maladaptive	Andrews, B., Qian, M., & Valentine, J. D. (2002). Predicting depressive symptoms with a new measure of shame: The Experience of Shame Scale. The British Journal of Clinical Psychology, 41(Pt 1), 29–42. https://doi.org/10.1348/014466502163778	34, 45
Shame	GASP - Guilt and Shame Proneness Scale	Shame-Proneness	Trait	maladaptive	Cohen, T. R., Wolf, S. T., Panter, A. T., & Insko, C. A. (2011). Introducing the GASP scale: A new measure of guilt and shame proneness. Journal of Personality and Social Psychology, 100(5), 947–966. https://doi.org/10.1037/a0022641	49
Shame	Qualitative Interview (empirical-phenomenological)	Internal Shame, Generalized Shame, State Shame (retrospective)	Trait	maladaptive	DeRobertis, E. M. (2000). The long-term significance of having been psychologically maltreated by one’s maternal figure: An empirical- phenomenological investigation [Unpublished doctoral dissertation]. Duquesne University.	17
Shame	ISS - Internalized Shame Scale	Internal Shame, Generalized Shame	Trait	maladaptive	Cook, D. R. (1988). Measuring shame: The internalized shame scale. Alcoholism Treatment Quarterly, 4(2), 197–215. https://doi.org/10.1300/J020v04n02_12	13, 16, 21, 23, 35, 29, 42
Shame	My Child - Basic	Shame-Proneness	Trait	maladaptive	Ferguson, T. J., Barrett, K. C., & Stegge, H. (1997). My Child - Guilt and My Child - Shame. Unpublished instruments. Utah State University, Colorado State University, and Free University Amsterdam. Karos, L. K. (2007). An attachment framework for the study of shame: Associations between security, parenting, temperament and shame-proneness in early childhood [Unpublished doctoral dissertation]. C…	30
Shame	My Child - Ruminative	Shame-Proneness	Trait	maladaptive	Ferguson, T. J., Barrett, K. C., & Stegge, H. (1997). My Child - Guilt and My Child - Shame. Unpublished instruments. Utah State University, Colorado State University, and Free University Amsterdam. Karos, L. K. (2007). An attachment framework for the study of shame: Associations between security, parenting, temperament and shame-proneness in early childhood [Unpublished doctoral dissertation]. C…	30
Shame	PFAI - Performance Failure Appraisal Inventory	External Shame, Internal Shame	Trait	maladaptive	Conroy, D. E., Willow, J. P., & Metzler, J. N. (2002). Multidimensional fear of failure measurement: The Performance Failure Appraisal Inventory. Journal of Applied Sport Psychology, 14(2), 76–90. https://doi.org/10.1080/10413200252907752	6
Shame	PFQ2 - Personal Feelings Questionnaire 2	Shame-Proneness, Internal Shame, Generalized Shame	Trait	maladaptive	Harder, D. H., & Zalma, A. (1990). Two Promising Shame and Guilt Scales: A Construct Validity Comparison. Journal of Personality Assessment, 55(3–4), 729–745. https://doi.org/10.1080/00223891.1990.9674109	5, 18, 29
Shame	SCEMAS - Self-Conscious Emotions - Maladaptive & Adaptive Scales - ambigous	Shame-Proneness	Trait	maladaptive	Ferguson, T. J., Stegge, H., Eyre, H. L., Vollmer, R., & Ashbaker, M. (2000). Context effects and the (mal)adaptive nature of guilt and shame in children. Genetic, Social, and General Psychology Monographs, 126(3), 319-45.	30
Shame	SCEMAS - Self-Conscious Emotions - Maladaptive & Adaptive Scales - unambigous	Shame-Proneness	Trait	maladaptive	Ferguson, T. J., Stegge, H., Eyre, H. L., Vollmer, R., & Ashbaker, M. (2000). Context effects and the (mal)adaptive nature of guilt and shame in children. Genetic, Social, and General Psychology Monographs, 126(3), 319-45.	30
Shame	Self-Reflection & Story completion	Shame-Proneness	Trait	maladaptive	Smiley, P. A., Rasmussen, H. F., Buttitta, K. V., Hecht, H. K., Scharlach, K. M., & Borelli, J. L. (2020). Parent control and child shame: Associations with children’s task persistence and depressive symptoms in middle childhood. Parenting, 20(4), 311–336. https://doi.org/10.1080/15295192.2019.1694837	46
Shame	Emotion Rating (after conflict discussion)	Shame-Proneness (accumulatead retrosepctive state shame)	Trait	maladaptive	Rote, W. M., Flak, S. R., & Ellison, C. (2021). “That’s not what I heard!”: Adolescent internalizing, negative perceptions of maternal communication, and felt shame and guilt. Journal of Youth and Adolescence, 50(8), 1693–1708. https://doi.org/10.1007/s10964-021-01458-4	44
Shame	SSGS - State Shame and Guilt Scale	State Shame	State	maladaptive	Marschall, D. Saftner, J., & Tangney, J. P. (1994). The State Shame and Guilt Scale. George Mason University, Fairfax, VA.	25
Shame	TINSA - Triadic Inventory of Negative Self-Conscious Affect	Shame-Proneness	Trait	maladaptive	Chandler-Holtz, D. M. (1999). Relations between negative self-conscious emotions and prosocial behavior, psychological functioning, and perceived parenting among adolescents [Unpublished doctoral dissertation]. Case Wester Reserve University. Adapted from: Chandler-Holtz & Weinberger, 1996	12
Shame	TOSCA3 - Test of Self-Conscious Affect 3		Trait	maladaptive	Tangney, J. P., Dearing, R. L., Wagner, P. E., & Gramzow, R. (2000). Test of Self-Conscious Affect–3 (TOSCA-3) [Database record]. APA PsycTests. https://doi.org/10.1037/t06464-000	1, 7, 24, 26, 36, 41, 42, 43, 52, 53, 54
Shame	TOSCA-A - Test of Self-Conscious Affect for Adolescents	Shame-Proneness	Trait	maladaptive	Tangney, J. P., Wagner, P. E., & Gramzow, R. (1991). The Test of Self-Conscious Affect for Adolescents (TOSCA-A). George Mason University.	48, 51
Shame	TOSCA-C - Test of Self-Conscious Affect for Children	Shame-Proneness	Trait	maladaptive	Tangney, J. P., Wagner, P. E., Burggraf, S. A., Gramzow, R., & Fletcher, C. (1990). The Test of Self-Conscious Affect for Children (TOSCA-C). George Mason University.	3, 20, 40, 47
Shame	YSQ - Young Schema Questionnaire	Shame-Proneness, Shame Schema	Trait	maladaptive	Young, J. E.,& Lindemann, M.D. (1992). An integrative schema-focused model for personality disorders. Journal of Cognitive Psychotherapy: An International Quarterly, 6, 11–23.	14, 27
Shame	YSQ-S - Young Schema Questionnare (short)	Shame-Proneness, Shame Schema	Trait	maladaptive	Young, J. E., & Brown, G. (2003). Young schema questionnaire – Short form. New York, NY: Cognitive Therapy Center.	15, 28, 38
Note. Construct and adaptiveness based on Kim et al. (2011). References apply to the original measurement instrument and/or adaptions made by the researchers of the primary studies within the meta-analysis. The original measurement instrument publications are mentioned in the "adapted from" sections in the references, with full references to be found in the respective primary study. ID = study ID…

## Sheet: Table S7
Table S7
Study Risk of Bias Assessment using the MMAT (2018)
ID	Authors	Type	S1	S2	Q1	Q2	Q3	Q4	Q5	Summary
1	Abell & Gecas (1997)	4	1	1	0	0	1	0	1	S1: goals/hypotheses of the study are given; S2: data/results allowed to answer the research questions; 1: non-probability sampling, undergraduate students completed questionnaires designed to assess their proneness to feelings of guilt and shame in situations of norm violations, and through retrospective reports the disciplinary practices of each of these parents; 2: clear description of sample,…	.
2	Ackland (2000)	4a	1	1	0	?	1	1	1	S1: goals/hypotheses of the study are given; S2: data/results allowed to answer the research questions; 1: non-probability sampling, sampling appropriate to target population, study examined the parenting in relation to guilt after transgression in toddlers; 2: clear description of sample (and target population), inclusionary criteria are given, sample overall represents the target population (sa…	.
3	Ahmed (1999)	4	1	1	?	1	1	1	1	S1: goals/hypotheses of the study are given; S2: data/results allowed to answer the research questions; 1: non-probability sampling but target population relevant sampling via schools, study examined shame management skills in relation to bullying in children, alongside family variables and self-conscious emotions; 2: clear description of sample and target population, inclusionary criteria are gi…	.
4	Alessandri & Lewis (1993)	4	1	1	0	0	1	0	1	S1: goals/hypotheses of the study are given; S2: data/results allowed to answer the research questions; 1: non-probability sampling, volunteer sample, study examined the evaluative behavior of parents toward their young children as a function of child gender; 2: clear description of sample, but target population not defined apart from toddlers and families, sample: intact, middle-class, white fam…	.
5	Ashy et al (2020)	4	1	1	0	0	1	0	1	S1: goals/hypotheses of the study are given; S2: data/results allowed to answer the research questions; 1: non-probability sampling, sampling from university class, examined a model of the roles of limbic system dysfunction, shame and guilt, and resiliency as intervening variables between childhood maltreatment and adult psychiatric symptoms, target population not clear but rather general adult p…	.
6	Assor & Tal (2012)	4	1	1	0	0	1	0	1	S1: goals/hypotheses of the study are given; S2: data/results allowed to answer the research questions; 1: non-probability sampling, school sample, study examined the parental conditional regard toward their adolescent/student children in relation to their self-esteem and shame; 2: short description of the sample and target population, student sample, mostly middle class, middle-class; 3: measure…	.
7	Bahtiyar & Gencoz (2021)	4	1	1	0	0	1	0	1	S1: goals/hypotheses of the study are given; S2: data/results allowed to answer the research questions; 1: non-probability sampling, volunteer sample, sampling not described, study examined parental rearing practices in childhood as well as difficulties in emotion regulation, trait anger, trait shame and state-trait anxiety in an adult sample; 2: clear description of sample, but target population…	.
8	Barrett (2005)	4a	1	1	0	?	1	1	1	S1: goals/hypotheses of the study are given; S2: data/results allowed to answer the research questions; 1: sampling not described, study examined self-conscious emotions in several context in relation to parental behavior in toddlers; 2: clear description of sample, but target population not defined, sample mostly white; 3: measurements are clearly explained, appropriate variables & measurements …	.
9	Belsky et al. (1997)	4a	1	1	1	1	1	0	1	S1: goals/hypotheses of the study are given; S2: data/results allowed to answer the research questions; 1: probability sampling following newspaper birth annonces, subsample of 110 boys and their parents who participated in an longitudinal study of child and family development during the toddler years; 2: clear description of sample and (target population), sample white and middle-class but repre…	.
10	Bennett et al. (2005)	4a	1	1	1	1	1	0	1	S1: goals/hypotheses of the study are given; S2: data/results allowed to answer the research questions; 1: non-probability sampling but sampling by schools and programs including children with CPS records, examination shame as a potential mediator between maltreatment and anger, and anger as a potential mediator in the relation between shame and behavior problems in children (ages 3-7 years); 2: …	.
11	Brown (1978)	4	1	1	1	?	1	0	1	S1: goals/hypotheses of the study are given; S2: data/results allowed to answer the research questions; 1: non-probability sampling from schools in Detroit and Ann Arbor but random selection of those who permitted contact, moral conscience in black children was studied in relation to parenting and orientations relevant to the black family; 2: clear description of sample and target population, sam…	.
12	Chandler-Holtz (1999)	4	1	1	0	?	1	0	1	S1: goals/hypotheses of the study are given; S2: data/results allowed to answer the research questions; 1: non-probability sampling, school samples, study examined associations between parenting styles and TINSA subscales within 428 adolescents; 2: clear description of sample, but target population not defined, inclusionary and exclusionary criteria are given; 3: measurements are clearly explaine…	.
13	Cleasson & Sohlberg (2002)	4	1	1	0	0	1	?	1	S1: goals/hypotheses of the study are given; S2: data/results allowed to answer the research questions; 1: non-probability sampling, student sample, study examined memories of early interpersonal experience and their association to shame; 2: clear description of sample; inclusionary and exclusionary criteria are not given; 3: measurements are clearly explained, appropriate variables & measurement…	.
14	Clifton (1996)	4	1	1	0	0	1	0	1	S1: goals/hypotheses of the study are given; S2: data/results allowed to answer the research questions; 1: non-probability sampling, undergraduate student sample, study investigated the associations between individuals' memories of the type of parenting they received as a child and their maladaptive schemas; 2: clear description of sample, inclusionary criteria are given but target population not…	.
15	Coastes & Messman-Moore (2014)	4	1	1	0	0	1	0	1	S1: goals/hypotheses of the study are given; S2: data/results allowed to answer the research questions; 1: non-probability sampling, undergraduate student sample, examined emotion dysregulation and negative internalized beliefs as mediators of the association between childhood psychological maltreatment and depression in emerging adult women; 2: clear description of sample, target population not …	.
16	Cornell & Frick (2007)	4	1	1	1	1	1	0	1	S1: goals/hypotheses of the study are given; S2: data/results allowed to answer the research questions; 1: non-probability sampling, stratified sampling respective to target population, examined interrelations between behavioral inhibition, guilt and parenting in preschoolers; 2: clear description of sample, sample represents the target population; 3: measurements are clearly explained, appropria…
17	Crane et al. (2020)	4	1	1	1	1	1	1	1	S1: goals/hypotheses of the study are given; S2: data/results allowed to answer the research questions; 1: probability sampling (Polk database + additional low SES recruiting) in Seattle and the Provo area, data came from two-parent families in the Wave 5 of the Flourishing Families Project to examine the relationship between implicit family process rules and adolescent prosocial and antisocial c…	.
18	Derobertis (2001)	1	1	1	1	1	1	1	1	S1: goals/hypotheses of the study are given; S2: data/results allowed to answer the research questions; 1: investigation of the phenomenology and lived experience of the long-term impact of having been psychologically maltreated by one’s maternal figure as a child; 2: phenomenological method to stay near the lived experience but articulation of phenomena by researcher in structured way; 3: clear …	.
19	Donatelli et al (2007)	4a	1	1	1	1	1	?	1	S1: goals/hypotheses of the study are given; S2: data/results allowed to answer the research questions; 1: probability sampling (NCPP project), sampling restricted to near distance to study site, study examined the guilt in adolescents as a function of maternal depression and guilt induction; 2: clear description of sample and target population, inclusionary criteria are given, sample overall rep…	.
20	Donohue et al. (2020)	4	1	1	1	1	1	0	1	S1: goals/hypotheses of the study are given; S2: data/results allowed to answer the research questions; 1: probability sampling (Adolescent Brain and Cognitive Development [ABCD] study), examination of the prevalence and correlates of maladaptive guilt in middle childhood; 2: clear description of sample (and target population), data came from a large community sample from the ABCD study, inclusio…	.
21	Dos Santos et al. (2020)	4	1	1	0	0	1	0	1	S1: goals/hypotheses of the study are given; S2: data/results allowed to answer the research questions; 1: non-probability sampling, school samples, examination the role of parenting and child temperament in explaining guilt and shame proneness in elementary school children; 2: clear description of sample, inclusionary criteria are given, target population not defined; 3: measurements are clearly…	.
22	Dyer et al (2020)	4	1	1	1	1	1	1	1	S1: goals/hypotheses of the study are given; S2: data/results allowed to answer the research questions; 1: probability sampling of families in Utah (Family Foundations of Youth Development project), examination the role of religion and family processes in relation to adolescent suicide ideation; 2: clear description of sample (and target population), inclusionary criteria are given, sample repres…	.
23	Essler & Paulus (2022)	4	1	1	0	1	0	1	1	S1: goals/hypotheses of the study are given; S2: data/results allowed to answer the research questions; 1: non-probability sampling from database of interested participants, mothers reported on their reactions to children’s moral transgressions and prosocial and aggressive behavior as well as children's’ reactions on caregiver interventions; 2: clear description of sample, exclusion criteria are …	.
24	Gilbert et al. (1996)	4	1	1	0	0	1	0	1	S1: goals/hypotheses of the study are given; S2: data/results allowed to answer the research questions; 1: non-probability sampling, undergraduate and graduate female students, consideration of how judgements of relative social rank and shame may be related to interpersonal problems and psychopathology; 2: clear description of sample, only females were included as the number of males in this grou…	.
25	Gülseven et al. (2022)	4	1	1	0	1	1	0	1	S1: goals/hypotheses of the study are given; S2: data/results allowed to answer the research questions; 1: non-probability sampling, college student sample, examination of intervening roles of shame and guilt on the associations between parental support and psychological control and prosocial behaviors in college students, convenience sample suitable for research question; 2: clear description of…	.
26	Han & Kim (2012)	4	1	1	1	?	1	?	1	S1: goals/hypotheses of the study are given; S2: data/results allowed to answer the research questions; 1: sampling strategy not described, sampling time in second academic semester to ensure familiarity with peers, parental and peer rejection was studied in relation to shame; 2: short description of sample, sample represents target population; 3: measurements are clearly explained, appropriate v…	.
27	Harper et al. (2004)	4	1	1	0	0	1	?	1	S1: goals/hypotheses of the study are given; S2: data/results allowed to answer the research questions; 1: non-probability sampling, undergraduate students sample, examination of the moderating role of shame in the relationship between victim reactions to child psychological maltreatment and adult anger and depressive symptoms; 2: clear description of sample, sample does not represent target popu…	.
28	Harris & Curtin (2002)	4	1	1	0	0	1	0	1	S1: goals/hypotheses of the study are given; S2: data/results allowed to answer the research questions; 1: non-probability sampling, undergraduate students sample, examination of the concurrent relationship between retrospective reports of parenting, Early Maladaptive Schemas and symptoms of depression in undergraduate students; 2: clear description of sample, no description of the target populat…	.
29	Hoglund (1996)	4	1	1	?	?	1	0	1	S1: goals/hypotheses of the study are given; S2: data/results allowed to answer the research questions; 1: non-probability sampling, examination of associations between narcissim, shame and emotional abusiveness/love support by parents; 2: brief description of sample (and target population); no definition of inclusion/exclusion criteria; little socio-demographic information; sample represents the…
30	Jones et al. (2006)	4	1	1	0	1	1	0	1	S1: goals/hypotheses of the study are given; S2: data/results allowed to answer the research questions; 1: non-probability sampling, sampling of ED group from volunteers of EDA (Eating Disorder Association), comparison group undergraduate student sample, examined the relationships between recalled paternal rearing behaviors, core beliefs and eating symptomatology in women. 2: clear description of…	.
31	Jurkowitz (1996)	4	1	1	1	1	1	0	1	S1: goals/hypotheses of the study are given; S2: data/results allowed to answer the research questions; 1: community sampling in the Jewish community, examination of a potential transgenerational transmission of depression, shame and guilt within three-generation families of Holocaust survivors; 2: clear description of sample (and target population), inclusionary criteria are given, sample repres…	.
32	Karos (2007)	4	1	1	?	1	1	0	1	S1: goals/hypotheses of the study are given; S2: data/results allowed to answer the research questions; 1: non-probability community sampling, examination of associations between parenting and children’s shame-proneness, as well as additive and moderating influences of temperament and attachment; 2: clear description of sample (and target population), inclusionary criteria are given, sample repre…	.
33	Kelley et al (2000)	4	1	1	?	?	1	?	1	S1: goals/hypotheses of the study are given; S2: data/results allowed to answer the research questions; 1: sample from NICHD Study of Early Child Care, examined relations between maternal control and evaluative feedback and children's mastery motivation and expressions of self-evaluative affect a year later in toddlers. 2: clear description of sample (and target population), inclusionary criteria…	.
34	Kochanska et al. (1996)	4	1	1	0	1	1	?	1	S1: goals/hypotheses of the study are given; S2: data/results allowed to answer the research questions; 1: sampling strategy not mentioned, examined predictive characteristics of maternal power assertion for conscience in toddlers; 2: clear description of sample , inclusionary criteria are given, sample represents the target population; 3: measurements are clearly explained, appropriate variables…	.
35	Kochanska et al. (2005)	4	1	1	1	0	1	?	1	S1: goals/hypotheses of the study are given; S2: data/results allowed to answer the research questions; 1: non-probability but broad sampling approach in Iowa, examined associations between early mother–child mutually responsive orientation (MRO) and children’s conscience in toddlers; 2: short sample description, target population and sample representativeness not discussed, mostly white; 3: meas…	.
36	Lutwak & Ferrari (1997)	4	1	1	0	0	1	0	1	S1: goals/hypotheses of the study are given; S2: data/results allowed to answer the research questions; 1: non-probability sampling, examined interrelations between shame, social avoidance, fear of negative evaluation and parental care and protectiveness; 2: brief description of sample, no description of the target population; 3: measurements are clearly explained, appropriate variables & measure…
37	Luu (2002)	4	1	1	?	1	1	?	1	S1: goals/hypotheses of the study are given; S2: data/results allowed to answer the research questions; 1: non-probability sampling, examination of associations between (retrospective) parenting practices, self-construals, and shame-proneness in and between Asian-American and Caucasian-American adults; 2: clear description of sample (and target population); sample represents the target population…
38	Marici et al (2023)	3	1	1	1	1	0	0	1	S1: goals/hypotheses of the study are given; S2: data/results allowed to answer the research questions; 1: non-probability but broad sampling approach relevant to the population of interest, participants are representative of the target population (14-20 years, family, institutionalized, history of abuse and abandonment), reasons for non-participation are described; 2: measurements are clearly ex…	.
39	Matos & Pinto-Gouveia (2014)	4	1	1	?	?	1	0	1	S1: goals/hypotheses of the study are given; S2: data/results allowed to answer the research questions; 1: sampling not explicitly stated, exploration of the potential moderating effect of shame memories involving attachment figures versus shame memories involving other people on the relationship between shame and depression; 2: clear description of sample, target population not defined, communit…	.
40	McGinniss (1998)	4	1	1	0	0	1	0	1	S1: goals/hypotheses of the study are given; S2: data/results allowed to answer the research questions; 1: non-probability sampling, undergraduate student sample, exploration of shame and its relationship to self-consciousness, childhood trauma and parental behavior in young adults; 2: clear description of sample (and target population), sample mostly female and Asian American; 3: measurements ar…	.
41	Meesters et al. (2017)	4	1	1	?	?	1	0	1	S1: goals/hypotheses of the study are given; S2: data/results allowed to answer the research questions; 1: sampling from schools (non-probability) and Child Care and Protection board (probability, but volunteers, response rate 22%), examination of the relationship between the guilt and shame in both clinical and non-clinical adolescents (11-18 years) and perceived parental rearing behaviors; 2: c…	.
42	Messmann-Moore & Coates (2007)	4	1	1	0	0	1	0	1	S1: goals/hypotheses of the study are given; S2: data/results allowed to answer the research questions; 1: non-probability sampling, undergraduate students reported on maltreatment, parental care and control, early maladaptive schemas and interpersonal difficulties; 2: clear description of sample, target population adults, sample academic, female and mostly white and high SES; 3: measurements are…	.
43	Mills (2003)	4	1	1	1	0	1	?	1	S1: goals/hypotheses of the study are given; S2: data/results allowed to answer the research questions; 1: probability sampling from a Medicare mailing list to urban parents with 3-year-old daughters, examination of the effects of parenting style and child emotionality on the development of proneness to shame in young girls, and the mediating effect of shame on the development of adjustment probl…	.
44	Mills et al. (2010)	4	1	1	1	?	1	1	1	S1: goals/hypotheses of the study are given; S2: data/results allowed to answer the research questions; 1: probability sampling from a Medicare mailing list to urban parents with 3-year-old children, examination of individual differences in shame responding in early childhood and predictive relations with shame proneness in middle childhood; 2: clear description of sample (and target population),…	.
45	Mintz et al. (2017)	4	1	1	0	?	1	0	1	S1: goals/hypotheses of the study are given; S2: data/results allowed to answer the research questions; 1: non-probability sampling, Amazon's Mechanical Turk participants, reported on shame-proneness and parental behavior; 2: clear description of sample, target population emerging adults, sample mostly white; 3: measurements are clearly explained, appropriate variables & measurements for the rese…	.
46	Murray et al. (2000)	4	1	1	0	?	1	0	1	S1: goals/hypotheses of the study are given; S2: data/results allowed to answer the research questions; 1: non-probability sampling, undergraduate students reported on shame-proneness, internalized shame, bulimic psychopathology and parental care and protection; 2: clear description of sample, target population non-clinical women, sample academic and mostly female and white; 3: measurements are c…	.
47	Pulakos (1996)	4	1	1	0	0	1	0	1	S1: goals/hypotheses of the study are given; S2: data/results allowed to answer the research questions; 1: non-probability sampling, undergraduate students reported on shame-proneness and family functioning; 2: clear description of sample, target population dysfunction and functional families, sample academic and mostly female and white; 3: measurements are clearly explained, appropriate variable…	.
48	Rote et al. (2021)	4a	1	1	1	1	1	1	1	S1: goals/hypotheses of the study are given; S2: data/results allowed to answer the research questions; 1: non-probability, but broad community sampling, investigation whether negatively biased perceptions of maternal communication mediate links between adolescent internalizing symptoms and their feelings of guilt, shame and guilt-induction during real-time mother-adolescents discussions; 2: clea…	.
49	Sedighimornani et al. (2021)	4	1	1	0	?	1	0	1	S1: goals/hypotheses of the study are given; S2: data/results allowed to answer the research questions; 1: non-probability online advertisement sampling, examined the relationships between retrospective reports of childhood experiences, attachment styles, shame, and shame management; 2: clear description of sample, target population not described, sample mostly students; 3: measurements are clear…	.
50	Smiley et al. (2020)	4a	1	1	0	?	1	0	1	S1: goals/hypotheses of the study are given; S2: data/results allowed to answer the research questions; 1: non-probability community sampling, investigation of associations of parent control and child shame with children’s task persistence and depressive symptoms in middle childhood; 2: clear description of sample (and target population), sample mostly latinx; 3: measurements are clearly explaine…	.
51	Stuewig & McClosekey (2005)	4	1	1	1	1	1	1	1	S1: goals/hypotheses of the study are given; S2: data/results allowed to answer the research questions; 1: volunteer community and women's shelters sampling, examined different forms of maltreatment and parenting during adolescence in relation and prediction of adolescents’ shame- and guilt-proneness; 2: clear description of sample (and target population), inclusionary criteria are given, sample …	.
52	van Eickels et al (2022)	4	1	1	0	0	1	1	1	S1: goals/hypotheses of the study are given; S2: data/results allowed to answer the research questions; 1: non-probability volunteer sampling, study examined family cohesion, internalizing and externalizing problems, shame-proneness and expressive suppression in adolescents (14-18); 2: clear description of sample (and target population), exclusion criteria given, sample mostly female; 3: measurem…	.
53	Veneziani et al. (2022)	4	1	1	0	?	1	0	1	S1: goals/hypotheses of the study are given; S2: data/results allowed to answer the research questions; 1: non-probability sampling through social media, examination of parental style retrospectively as well as subscales of shame proneness, severity of addiction in adults; 2: clear description of sample, inclusionary criteria are given, no discussion of target population representativity; 3: meas…	.
54	Walisever (1995)	4	1	1	0	1	1	0	1	S1: goals/hypotheses of the study are given; S2: data/results allowed to answer the research questions; 1: non-probability community and survivor organization sampling, examined the intergenerational effects of maternal loss on the quality of the attachment relationship and the affective features associated with that relationship in Holocaust survivor families; 2: clear description of sample (and…	.
55	Walter & Burnaford (2006)	4	1	1	?	0	1	0	1	S1: goals/hypotheses of the study are given; S2: data/results allowed to answer the research questions; 1: sampling approach not mentioned, community (school and college) sampling, examined family closeness in relation to adolescents’ and young adults shame- and guilt-proneness; 2: clear description of sample, sample mostly white and low SES (college sample); 3: measurements are clearly explained…	.
56	Webb et al (2007)	4	1	1	0	0	1	1	1	S1: goals/hypotheses of the study are given; S2: data/results allowed to answer the research questions; 1: non-probability convenience sampling, university and college students reported on shame-proneness, depression and childhood maltreatment; 2: clear description of sample, target population not defined, sample academic and mostly white; 3: measurements are clearly explained, appropriate variab…	.
57	Wells & Jones (2000)	4	1	1	0	?	1	0	1	S1: goals/hypotheses of the study are given; S2: data/results allowed to answer the research questions; 1: non-probability sampling, undergraduate students reported on shame-proneness and childhood parentification; 2: clear description of sample, target population of young adults, sample academic but diverse on gender and race; 3: measurements are clearly explained, appropriate variables & measur…	.
58	Wright et al. (2017)	4	1	1	0	0	1	0	1	S1: goals/hypotheses of the study are given; S2: data/results allowed to answer the research questions; 1: non-probability sampling, undergraduate students reported on shame-proneness, self-forgiveness, empathy and parental warmth; 2: clear description of sample, target population of young adults, sample academic and mostly female; 3: measurements are clearly explained, appropriate variables & me…	.
Note. ID = study ID; type = type of the research design of the publication on which the MMAT rating is based: 1 = qualitative studies, 3 = quantitative non-randomized studies, 4 = quantitative descriptive studies; aStudies in which observations, interview tasks or verbal reports were used as measures, which were then exclusively quantified and used as numerical variables, were classified as quant…

## Sheet: Table S8
Table S8
Moderators used in Meta-Regressions
Moderator	Variable Name	Description
Study Design and Quality
[A] Design	cross	study design
crossectional		crosssectional study
longitudinal		longitudinal study (intensive, non-intensive)
[B] Publication	pub	publication status
peer reviewed		published, peer reviewed journal article
dissertation		unpublished dissertation
[C] Year of Publication	year_num	year of publication as indicated on the journal article or dissertation in the final available form
[D1] MMAT1*	mmat1	1.1 Is the qualitative approach appropriate to answer the research question? / 3.1 Are the participants representative of the target population? / 4.1 Is the sampling strategy relevant to address the research question?
+		yes
-		no
[D2] MMAT2*	mmat2	1.2 Are the qualitative data collection methods adequate to address the research question? / 3.2 Are measurements appropriate regarding both the outcome and intervention (or exposure)? / 4.2 Is the sample representative of the target population?
+		yes
-		no
[D3] MMAT3*	mmat3	1.3 Are the findings adequately derived from the data? / 3.3 Are there complete outcome data? / 4.3 Are the measurements appropriate?
+		yes
-		no
[D4] MMAT4*	mmat4	1.4 Is the interpretation of results sufficiently substantiated by data? / 3.4 Are the confounders accounted for in the design and analysis? / 4.4 Is the risk of nonresponse bias low?
+		yes
-		no
[D5] MMAT5*	mmat5	1.5 Is there coherence between qualitative data sources, collection, analysis and interpretation? / 3.5 During the study period, is the intervention administered (or exposure occurred) as intended? / 4.5 Is the statistical analysis appropriate to answer the research question?
+		yes
-		no
Sample
[E] % Female	pfem	percentage of female participants in the sample
[F] Age in Years	age	mean age in years
[G] Age Group	agegroup	age and time of assessment of the focal variables
adults		at least partly retrospective childhood or adolescence assessment of the focal variables in adult (age > 18 years) participants ('mixed age')
youth		current assessment of the focal variables in child and adolescent samples (≤ 18 years)
[H] Clinical Background	clinical	clinical status within a sample (> 50% clinical status in parents or children excluded)
reported		clinical status reported for < 50% of the sample
not reported		no clinical status reported
[I] Annual Income*	usincm1	annual income in 1000 USD; only for US samples; parental or family income (child/adolescent samples) or own income (adult samples)
[J] Region	GR	geographical region of data collection
Australia/NZ		Australia or New Zealand
East Asia		East Asia (including Central, South, and South-East Asian countries)
Europe (East)		European coutries east of Germany, Austria, Italy, and the Scandinavian countries, inluding the Baltics and Russia
Europe (West)		European countries west of Poland, Hungary and the Balkans, including the Skandinavian countries
Middle East		Leventian and West Asian Countries including Turkey
USA/Canada		USA or Canada
Ethnicity		for US samples
[K] % Asian American	asianameric	percentage of Asian American participants in the sample
[L] % Black	black	percentage of Black participants in the sample
[M] % Latinx/Hispanic	latinx	percentage of Latinx and Hispanic participants in the sample
[N] % Mixed	mixed	percentage of mixed-race participants in the sample
[O] % Native American	native	percentage of Native American participants in the sample
[P] % White	white	percentage of White participants in the sample
Parents & Parenting
[Q] Index Parent	ppcr	index parent for which the PCR is reported
both parents		both parents or mixed report throughout the sample
father		father
mother		mother
[R] PCR Rater	rpcr1	rater of the PCR
child		child
parent		parent (mother, father, both or undefined)
other rater		other rater (researcher, records)
[S] Severity of DPCR	sev	severity of dysfunctional parenting
severe		high severity DPCR (maltreatment, abuse, neglect, corporal punishment)
less severe		DPCR excluding severe forms as stated in [S] '1'
[T] PCR Level	pcr	level of PCR indicators
genuine PCR		PCR variables in the narrower sense
family level		broader family-level variables (indicators of family functioning and family system)
Emotions
[U] Emotion Type	etype	type of shame and guilt as indicated by definition and assessment
behavior		behavioral observation of state emotions
proneness		proneness to experience emotions in various situations (often assessed by situational vignettes or scenarios)
internalized		internalized emotions (often assessed by generalized statements and adjectives)
other		none of the above or mixture
[V] Emotion Rater	remo1	rater of shame and guilt
child		child
parent		parent (mother, father, both or undefined)
other rater		other rater (e.g. researcher)
[W] Emotion Level	trait	level of shame and guilt
trait		trait (generalized form or proneness across situations)
state		state (immediate emotional states)
Note. Moderator = variable [A-W] and subcategories in case of categorical data (italicized). Variable name = variable name in the open data set. *MMAT (Mixed Methods Appraisal Tool Version 2018) ratings are made based on the research design of the publication. In our sample, only qualitative studies (1), quantitative non-randomized studies (3), and quantitative descriptive studies (4) were rated …

[truncated: 12 more sheets: Table S9, Table S10, Table S11, Table S12, Table S13, Table S14, Table S15, Table S16, Table S17, Table S18, Table S19, Table S20]
